# Supplementary material for: Reconstruction of the pollution history of alkylphenols (4-tert-octylphenol, 4-nonylphenol) in the Baltic Sea
Source: Environ Sci Pollut Res Int. 2016 Mar 2;23:11598–610. doi: 10.1007/s11356-016-6262-8 (PMC4893076; doi:10.1007/s11356-016-6262-8)
Supplement: Supplementary file 3 — Relationship between NP and OP concentration in sediment (XLSX 15 kb) [file 11356_2016_6262_MOESM3_ESM.xlsx]

## Sheet: Arkusz1
	Fig.3S. Relationship between NP and OP concentration in sediment
